# Supplementary material for: Marshallese Mothers’ and Marshallese Maternal Healthcare Providers’ Perspectives on Contraceptive Use and Reproductive Life Planning Practices and Influences
Source: Int J Environ Res Public Health. 2023 Feb 23;20(5):3949. doi: 10.3390/ijerph20053949 (PMC10001766; doi:10.3390/ijerph20053949)
Supplement: Supplementary file 1 [file ijerph-20-03949-s001.zip]

Archive with 1 entries (1 files):
- ijerph-2118976-supplementary.pdf
